# Supplementary material for: Bioinformatic Analysis Identifies Potential Key Genes in the Pathogenesis of Turner Syndrome
Source: Front Endocrinol (Lausanne). 2020 Mar 6;11:104. doi: 10.3389/fendo.2020.00104 (PMC7069359; doi:10.3389/fendo.2020.00104)
Supplement: Supplementary file 1 [file Table_1.XLSX]

## Sheet: Xm TS and normal
Supplemental Table 1 Differentially expressed genes between TS patients and normal individuals
Gene Symbol	ID	adj.P.Val	P.Value	Fold change	Gene.title
Up regulated genes
ACVR2B	1559548_at	0.0179	1.77e-05	4.65893	activin A receptor type 2B
AGER	217046_s_at	0.0244	3.24e-05	3.43426	advanced glycosylation end-product specific receptor
ANK1	205391_x_at	0.0212	2.59e-05	5.54044	ankyrin 1
B3GAT1	219521_at	0.0431	0.000131	4.99332	beta-1,3-glucuronyltransferase 1
BAZ2A	201354_s_at	0.0173	1.67e-05	2.63902	bromodomain adjacent to zinc finger domain 2A
BCL11B	224310_s_at	0.025	3.66e-05	3.07375	B-cell CLL/lymphoma 11B
C11orf53	1554188_at	0.0341	7.81e-05	2.96905	chromosome 11 open reading frame 53
CEMP1	227841_at	0.0383	9.45e-05	2.11404	cementum protein 1
CXCL5	214974_x_at	0.0411	0.000116	2.65737	C-X-C motif chemokine ligand 5
CYBA	229445_at	0.049	0.000184	2.42839	cytochrome b-245 alpha chain
DGKK	238194_at	0.000911	2.52e-07	6.9163	diacylglycerol kinase kappa
EME1	234465_at	0.0434	0.000137	2.77022	essential meiotic structure-specific endonuclease 1
FAM229B	225812_at	0.0453	0.000147	2.96905	family with sequence similarity 229 member B
FTCD	223702_x_at	0.0282	4.61e-05	3.605	formimidoyltransferase cyclodeaminase
GJB3	205490_x_at	0.0361	8.78e-05	3.11666	gap junction protein beta 3
HDAC5	202455_at	0.0213	2.65e-05	2.17347	histone deacetylase 5
IGFBP2	202718_at	0.0473	0.000161	4.34694	insulin like growth factor binding protein 2
ITGA2B	206493_at	0.0412	0.000117	3.16017	integrin subunit alpha 2b
KDM6B	1556066_at	0.00701	4.45e-06	3.38698	lysine demethylase 6B
KHSRP	212303_x_at	0.0383	0.000101	2.37841	KH-type splicing regulatory protein
KRT75	207065_at	0.0432	0.000133	2.8481	keratin 75
LINC00032	1559291_at	0.0411	0.000115	4.99332	long intergenic non-protein coding RNA 32
MAFG	224466_s_at	0.0114	9.57e-06	3.73213	MAF bZIP transcription factor G
MED16	221418_s_at	0.0489	0.000181	2.04202	mediator complex subunit 16
MYL9	201058_s_at	0.0295	5.02e-05	10.4107	myosin light chain 9
OVCH1-AS1	240818_at	0.0383	0.000101	3.38698	OVCH1 antisense RNA 1
PDZK1IP1	1553589_a_at	0.0295	5.4e-05	3.16017	PDZK1 interacting protein 1
PERM1	224501_at	0.0312	6.29e-05	2.71321	PPARGC1 and ESRR induced regulator, muscle 1
PIGQ	1555359_at	0.0436	0.00014	2.94854	phosphatidylinositol glycan anchor biosynthesis class Q
PINLYP	213556_at	0.0189	1.92e-05	2.67586	phospholipase A2 inhibitor and LY6/PLAUR domain containing
PRR30	237319_at	0.0304	5.67e-05	2.41162	proline rich 30
PSMD5-AS1	1555892_s_at	0.0412	0.000117	2.90795	PSMD5 antisense RNA 1 (head to head)
PTOV1	235665_at	0.00922	7.25e-06	4.22807	prostate tumor overexpressed 1
RHOB	226417_at	0.00331	1.74e-06	4.02782	ras homolog family member B
SAFB2	203280_at	0.0489	0.000179	2.53151	scaffold attachment factor B2
SLC24A3	57588_at	0.0212	2.56e-05	2.78949	solute carrier family 24 member 3
SNORA74A	1567681_at	0.0489	0.000178	3.81055	small nucleolar RNA, H/ACA box 74A
SRCAP	1552630_a_at	0.0137	1.18e-05	4.56305	Snf2-related CREBBP activator protein
STK11	204292_x_at	0.000589	1.18e-07	6.06287	serine/threonine kinase 11
TCF3	228052_x_at	0.0244	3.26e-05	3.34035	transcription factor 3
UBE2O	218141_at	0.009	6.91e-06	2.54912	ubiquitin conjugating enzyme E2 O
ZMIZ2	221525_at	0.033	7.24e-05	2.62079	zinc finger MIZ-type containing 2
Down regulated genes
AFF3	205734_s_at	0.0254	3.94e-05	0.193446	AF4/FMR2 family member 3
AGFG1	213926_s_at	0.0341	7.62e-05	0.403321	ArfGAP with FG repeats 1
AHNAK	235281_x_at	0.00676	3.95e-06	0.213159	AHNAK nucleoprotein
AP1S2	203299_s_at	0.0295	5.19e-05	0.426317	adaptor related protein complex 1 sigma 2 subunit
ASMTL	36553_at	0.0036	1.98e-06	0.463294	acetylserotonin O-methyltransferase-like
ATRX	211022_s_at	0.0168	1.59e-05	0.395021	ATRX, chromatin remodeler
BEND7	1561509_at	0.0489	0.000182	0.283221	BEN domain containing 7
BID	204493_at	0.0326	6.97e-05	0.479632	BH3 interacting domain death agonist
C2orf27A	242418_at	0.0383	0.000101	0.336808	chromosome 2 open reading frame 27A
CARD16	1552703_s_at	0.0203	2.4e-05	0.456916	caspase recruitment domain family member 16
CD84	211192_s_at	0.033	7.18e-05	0.450625	CD84 molecule
CD99	201028_s_at	0.0201	2.29e-05	0.460094	CD99 molecule
CDC27	217878_s_at	0.000589	1.15e-07	0.371131	cell division cycle 27
CHD9	235388_at	0.00323	1.58e-06	0.307786	chromodomain helicase DNA binding protein 9
CLASP1	240757_at	0.0383	0.000102	0.469761	cytoplasmic linker associated protein 1
COCH	1554241_at	0.025	3.76e-05	0.447513	cochlin
CSF2RA	210340_s_at	0.00881	6.45e-06	0.309927	colony stimulating factor 2 receptor alpha subunit
CSGALNACT2	239077_at	0.00594	3.37e-06	0.384219	chondroitin sulfate N-acetylgalactosaminyltransferase 2
CXorf38	230532_at	0.000364	5.99e-08	0.386891	chromosome X open reading frame 38
DHRSX	225503_at	0.025	3.8e-05	0.273573	dehydrogenase/reductase X-linked
DHX9	212107_s_at	0.0308	5.86e-05	0.456916	DEAH-box helicase 9
DNAJC7	215252_at	0.0417	0.000125	0.482968	DnaJ heat shock protein family (Hsp40) member C7
EIF1AX	201016_at	0.0341	7.7e-05	0.48971	eukaryotic translation initiation factor 1A, X-linked
EPRS	200841_s_at	0.00179	6.34e-07	0.400535	glutamyl-prolyl-tRNA synthetase
EREG	205767_at	0.00839	5.83e-06	0.295248	epiregulin
FAM49A	208092_s_at	0.0489	0.00018	0.463294	family with sequence similarity 49 member A
FCGR2C	1565674_at	0.00323	1.5e-06	0.236514	Fc fragment of IgG receptor IIc (gene/pseudogene)
FKBP15	76897_s_at	0.00323	1.47e-06	0.281265	FK506 binding protein 15
FRG1JP	240246_at	0.049	0.000184	0.334482	FSHD region gene 1 family member J, pseudogene
FXR1	201635_s_at	0.00323	1.6e-06	0.351111	FMR1 autosomal homolog 1
HADHA	208629_s_at	0.0024	9.65e-07	0.426317	hydroxyacyl-CoA dehydrogenase/3-ketoacyl-CoA thiolase/enoyl-CoA hydratase (trifunctional protein), alpha subunit
HECTD1	1557100_s_at	0.00701	4.48e-06	0.473029	HECT domain E3 ubiquitin protein ligase 1
HES1	203394_s_at	0.0411	0.000116	0.297302	hes family bHLH transcription factor 1
HOXA10-HOXA9	209905_at	0.00331	1.75e-06	0.169576	HOXA10-HOXA9 readthrough
IGSF10	1556579_s_at	0.033	7.19e-05	0.301452	immunoglobulin superfamily member 10
IL1R2	211372_s_at	0.0308	5.93e-05	0.162668	interleukin 1 receptor type 2
INO80D	231152_at	0.02	2.23e-05	0.273573	INO80 complex subunit D
IQGAP1	213446_s_at	0.000635	1.51e-07	0.348686	IQ motif containing GTPase activating protein 1
ITCH	236235_at	0.0432	0.000136	0.486327	itchy E3 ubiquitin protein ligase
JAK1	1552611_a_at	0.0203	2.41e-05	0.45376	Janus kinase 1
KDM6A	203990_s_at	0.0151	1.32e-05	0.389582	lysine demethylase 6A
KIAA1033	215936_s_at	0.0015	4.93e-07	0.378929	KIAA1033
LMF1	1569872_a_at	0.0282	4.62e-05	0.363493	lipase maturation factor 1
LOC100289090	1556839_s_at	0.000635	1.46e-07	0.339151	uncharacterized LOC100289090
LOC101930114	237154_at	0.0152	1.37e-05	0.400535	uncharacterized LOC101930114
LOC101930458	215847_at	0.0155	1.42e-05	0.228458	uncharacterized LOC101930458
MAP4	200835_s_at	0.0193	2.04e-05	0.277392	microtubule associated protein 4
MAP7D2	228262_at	0.0417	0.000126	0.279322	MAP7 domain containing 2
MIR3652	200598_s_at	0.0216	2.72e-05	0.496546	microRNA 3652
MYLPF	205163_at	0.0341	7.97e-05	0.287175	myosin light chain, phosphorylatable, fast skeletal muscle
NLRC4	1552554_a_at	0.0248	3.4e-05	0.279322	NLR family CARD domain containing 4
NSMAF	1558775_s_at	0.000898	2.3e-07	0.348686	neutral sphingomyelinase activation associated factor
PCM1	209996_x_at	0.038	9.32e-05	0.334482	pericentriolar material 1
PLXNC1	206471_s_at	0.0192	2e-05	0.348686	plexin C1
PMS2P4	215192_at	0.0432	0.000135	0.231647	PMS1 homolog 2, mismatch repair system component pseudogene 4
PTPN12	216915_s_at	0.0282	4.64e-05	0.41466	protein tyrosine phosphatase, non-receptor type 12
RAVER2	220680_at	0.00179	6.54e-07	0.223756	ribonucleoprotein, PTB binding 2
RPEL1	216574_s_at	0.0295	5.3e-05	0.473029	ribulose-5-phosphate-3-epimerase like 1
RPL37A	214041_x_at	0.025	3.73e-05	0.320856	ribosomal protein L37a
SAMHD1	1559883_s_at	0.00688	4.16e-06	0.384219	SAM and HD domain containing deoxynucleoside triphosphate triphosphohydrolase 1
SCAMP1	206668_s_at	0.025	3.82e-05	0.479632	secretory carrier membrane protein 1
SLC17A1	206872_at	0.0436	0.00014	0.269807	solute carrier family 17 member 1
SLC25A6	212826_s_at	0.000911	2.66e-07	0.371131	solute carrier family 25 member 6
SMC1A	1555677_s_at	0.00881	6.43e-06	0.166086	structural maintenance of chromosomes 1A
SMC3	209257_s_at	0.025	3.76e-05	0.486327	structural maintenance of chromosomes 3
SON	201085_s_at	0.00993	8.02e-06	0.417544	SON DNA binding protein
SRCIN1	232547_at	0.0403	0.000111	0.381565	SRC kinase signaling inhibitor 1
SRPRA	200917_s_at	0.0466	0.000157	0.30566	SRP receptor alpha subunit
SSFA2	236207_at	0.0168	1.56e-05	0.316439	sperm specific antigen 2
TAOK1	227454_at	0.0266	4.24e-05	0.496546	TAO kinase 1
THAP6	235653_s_at	0.0319	6.75e-05	0.473029	THAP domain containing 6
TIA1	1554890_a_at	0.023	2.94e-05	0.397768	TIA1 cytotoxic granule-associated RNA binding protein
TMPO	237863_at	0.0414	0.000119	0.178006	thymopoietin
TOB1	228834_at	0.0341	8.05e-05	0.371131	transducer of ERBB2, 1
TOP1	208900_s_at	0.0383	0.000101	0.45376	topoisomerase (DNA) I
TPP2	1569857_s_at	0.0459	0.000152	0.460094	tripeptidyl peptidase 2
TRIM2	215945_s_at	0.025	3.47e-05	0.295248	tripartite motif containing 2
TSIX	231592_at	2.52e-06	3.22e-10	0.0769465	TSIX transcript, XIST antisense RNA
USP10	209136_s_at	0.00802	5.43e-06	0.384219	ubiquitin specific peptidase 10
USP9X	230543_at	0.00802	5.32e-06	0.312083	ubiquitin specific peptidase 9, X-linked
VPS13B	1553852_at	0.0194	2.13e-05	0.381565	vacuolar protein sorting 13 homolog B
VPS13C	232386_at	0.0319	6.77e-05	0.466516	vacuolar protein sorting 13 homolog C
VPS35	222387_s_at	0.025	3.84e-05	0.339151	VPS35 retromer complex component
WISP3	210861_s_at	0.0417	0.000123	0.222211	WNT1 inducible signaling pathway protein 3
XIST	221728_x_at	3.48e-14	6.36e-19	0.00424506	X inactive specific transcript (non-protein coding)
ZBTB38	236557_at	0.00243	1.02e-06	0.45376	zinc finger and BTB domain containing 38
ZEB1	212758_s_at	0.0473	0.000163	0.456916	zinc finger E-box binding homeobox 1
ZFX	207920_x_at	0.0295	5.35e-05	0.435275	zinc finger protein, X-linked
ZG16B	228058_at	0.0013	4.05e-07	0.203063	zymogen granule protein 16B
ZNF652	243495_s_at	0.0341	7.85e-05	0.343885	zinc finger protein 652
ZNF668	222813_at	0.0383	9.67e-05	0.329877	zinc finger protein 668

## Sheet: Xp TS and normal
Gene Symbol	ID	adj.P.Val	P.Value	Fold change	Gene.title
Up regulated genes
2018-03-04	230112_at	0.0401	0.00155	3.15687	membrane associated ring-CH-type finger 4
2018-09-06	214298_x_at	0.00637	5.08e-05	2.05819	septin 6
ACAP1	205213_at	0.00116	8.5e-07	2.17841	ArfGAP with coiled-coil, ankyrin repeat and PH domains 1
ACSS1	234801_s_at	0.0325	0.00104	2.27686	acyl-CoA synthetase short-chain family member 1
ACVR2B	1559548_at	0.00862	8.29e-05	4.85169	activin A receptor type 2B
AFDN	224685_at	0.00261	5.11e-06	2.12707	afadin, adherens junction formation factor
AGER	217046_s_at	0.0127	0.000187	3.72926	advanced glycosylation end-product specific receptor
AGFG2	222126_at	0.00978	0.000113	2.30023	ArfGAP with FG repeats 2
ALDH4A1	203722_at	0.0489	0.00217	2.44038	aldehyde dehydrogenase 4 family member A1
ANK1	207087_x_at	0.00355	1.49e-05	2.62959	ankyrin 1
ANKFY1	239073_at	0.0283	0.000815	2.05485	ankyrin repeat and FYVE domain containing 1
ANO9	227393_at	0.00568	3.89e-05	2.05847	anoctamin 9
ARAP1	212516_at	0.00263	5.45e-06	2.14152	ArfGAP with RhoGAP domain, ankyrin repeat and PH domain 1
ASTN2	215407_s_at	0.0267	0.000733	3.12734	astrotactin 2
ATF5	204998_s_at	0.0167	0.000302	2.11829	activating transcription factor 5
ATF6B	203168_at	0.024	0.000604	2.08152	activating transcription factor 6 beta
ATG9A	202492_at	0.000391	1.21e-07	2.03933	autophagy related 9A
ATN1	40489_at	0.035	0.00122	2.1144	atrophin 1
ATP2A3	207522_s_at	0.00124	1.11e-06	2.31417	ATPase sarcoplasmic/endoplasmic reticulum Ca2+ transporting 3
ATXN2L	201806_s_at	0.0127	0.000187	2.1219	ataxin 2 like
B3GAT1	219521_at	0.038	0.00141	5.44777	beta-1,3-glucuronyltransferase 1
B3GAT3	203452_at	0.0357	0.00126	2.85169	beta-1,3-glucuronyltransferase 3
BACH2	227173_s_at	0.0029	7.49e-06	2.1779	BTB domain and CNC homolog 2
BAZ2A	201354_s_at	0.0135	0.000208	2.66217	bromodomain adjacent to zinc finger domain 2A
BCL11B	224310_s_at	0.0127	0.000185	3.55006	B-cell CLL/lymphoma 11B
BCL2L1	212312_at	0.0324	0.00104	2.00042	BCL2 like 1
BEND4	230896_at	0.00582	4.34e-05	3.33239	BEN domain containing 4
BEST4	1552296_at	0.0259	0.000691	3.43267	bestrophin 4
BLK	206255_at	0.0133	0.000204	2.16607	BLK proto-oncogene, Src family tyrosine kinase
C11orf53	1554188_at	0.0131	0.000196	2.70071	chromosome 11 open reading frame 53
C1QTNF4	223708_at	0.0279	0.000788	2.97344	C1q and tumor necrosis factor related protein 4
C1QTNF6	223571_at	0.024	0.000603	3.31127	C1q and tumor necrosis factor related protein 6
C22orf46	219309_at	0.0315	0.000983	2.50076	chromosome 22 open reading frame 46
C2orf81	236070_at	0.00343	1.23e-05	2.143	chromosome 2 open reading frame 81
C5orf56	232253_at	0.0111	0.000143	2.23313	chromosome 5 open reading frame 56
C7orf43	220659_s_at	0.00359	1.61e-05	2.6142	chromosome 7 open reading frame 43
CAPN15	204275_at	0.00343	1.32e-05	2.17303	calpain 15
CAPS	226424_at	0.0144	0.000236	2.27018	calcyphosine
CARD11	223514_at	0.00361	1.65e-05	2.22752	caspase recruitment domain family member 11
CARD19	1562559_at	0.0384	0.00144	2.12358	caspase recruitment domain family member 19
CARNS1	228984_at	0.00472	2.77e-05	2.28766	carnosine synthase 1
CASP2	226036_x_at	0.00332	1.05e-05	2.0984	caspase 2
CCAR2	225187_at	0.0309	0.000951	2.18685	cell cycle and apoptosis regulator 2
CCDC137	225933_at	0.0368	0.00133	2.05872	coiled-coil domain containing 137
CCDC180	229627_at	0.008	7.17e-05	3.31088	coiled-coil domain containing 180
CCHCR1	209698_at	0.0221	0.000526	2.16457	coiled-coil alpha-helical rod protein 1
CD19	206398_s_at	0.00673	5.57e-05	2.64634	CD19 molecule
CD22	38521_at	0.00289	7.41e-06	2.63038	CD22 molecule
CD72	215925_s_at	0.022	0.000522	2.07373	CD72 molecule
CD81	200675_at	0.000838	3.99e-07	2.03181	CD81 molecule
CDC25B	201853_s_at	0.000973	5.23e-07	2.0544	cell division cycle 25B
CELSR3	40020_at	0.00862	8.41e-05	2.03697	cadherin EGF LAG seven-pass G-type receptor 3
CEMP1	227841_at	0.00453	2.6e-05	2.66508	cementum protein 1
CIRBP	228519_x_at	0.00463	2.69e-05	2.19183	cold inducible RNA binding protein
CKAP2	234884_x_at	0.0221	0.000527	3.06244	cytoskeleton associated protein 2
CLCN1	208437_at	0.0493	0.00221	3.07046	chloride voltage-gated channel 1
CLCN7	209235_at	0.0294	0.000867	2.42637	chloride voltage-gated channel 7
CLYBL-AS2	1563245_at	0.0467	0.00202	3.22467	CLYBL antisense RNA 2
COL6A2	209156_s_at	0.0284	0.00082	2.06681	collagen type VI alpha 2 chain
COPG1	217749_at	0.0018	1.88e-06	2.26605	coatomer protein complex subunit gamma 1
CORO7	219040_at	0.00338	1.16e-05	2.15077	coronin 7
CREBBP	211808_s_at	0.0026	4.14e-06	2.97721	CREB binding protein
CRTC1	213091_at	0.0165	0.000296	2.26789	CREB regulated transcription coactivator 1
CRTC2	226307_at	0.00254	3.89e-06	2.01556	CREB regulated transcription coactivator 2
CTDSPL	201904_s_at	0.0347	0.00117	2.47617	CTD small phosphatase like
CXCR5	216734_s_at	0.0402	0.00155	3.44143	C-X-C motif chemokine receptor 5
CYBA	229445_at	0.00444	2.49e-05	2.95121	cytochrome b-245 alpha chain
CYP19A1	240705_at	0.0397	0.00153	2.99972	cytochrome P450 family 19 subfamily A member 1
DAZAP1	218443_s_at	0.0057	4e-05	2.14735	DAZ associated protein 1
DBN1	217025_s_at	0.0245	0.000626	2.33505	drebrin 1
DDX43	220004_at	0.0244	0.000622	2.13712	DEAD-box helicase 43
DGKK	238194_at	0.0265	0.000725	4.56155	diacylglycerol kinase kappa
DHX37	223364_s_at	0.00303	8.55e-06	2.33168	DEAH-box helicase 37
DHX58	219364_at	0.033	0.00107	2.27993	DEXH-box helicase 58
DMTN	204505_s_at	0.0428	0.00174	2.09911	dematin actin binding protein
DMWD	33768_at	0.0044	2.41e-05	2.19	dystrophia myotonica, WD repeat containing
DNAH1	232005_at	0.00933	0.000101	2.22544	dynein axonemal heavy chain 1
DNAJB2	202500_at	0.00276	5.87e-06	2.13359	DnaJ heat shock protein family (Hsp40) member B2
DPF3	238532_at	0.0342	0.00114	3.09493	double PHD fingers 3
E2F2	228361_at	0.0037	1.74e-05	2.09549	E2F transcription factor 2
EBF1	232204_at	0.0351	0.00122	2.03699	early B-cell factor 1
EBF3	1559796_at	0.035	0.00121	2.747	early B-cell factor 3
EDC4	202496_at	0.00163	1.52e-06	2.08059	enhancer of mRNA decapping 4
EEF1A2	204540_at	0.0402	0.00155	5.17787	eukaryotic translation elongation factor 1 alpha 2
ELAVL1	227746_at	0.0201	0.000436	2.06431	ELAV like RNA binding protein 1
ELMO3	219411_at	0.0163	0.000288	2.09364	engulfment and cell motility 3
ENPEP	204845_s_at	0.0166	0.000301	5.29361	glutamyl aminopeptidase
EPS8L2	218180_s_at	0.0123	0.000176	3.66273	EPS8 like 2
ERVH-1	1570266_x_at	0.0186	0.000367	2.44058	endogenous retrovirus group H member 1
EXD3	1555914_a_at	0.0314	0.000972	3.0428	exonuclease 3'-5' domain containing 3
FAHD2A	235621_at	0.0485	0.00215	2.21444	fumarylacetoacetate hydrolase domain containing 2A
FAM127B	217948_at	0.0407	0.0016	2.08174	family with sequence similarity 127 member B
FAM229B	225812_at	0.022	0.000524	2.82051	family with sequence similarity 229 member B
FAM30A	206478_at	0.00358	1.55e-05	2.11431	family with sequence similarity 30, member A
FBXL18	1553361_x_at	0.0322	0.00102	2.10822	F-box and leucine rich repeat protein 18
FCHSD1	226699_at	0.0222	0.00053	2.78391	FCH and double SH3 domains 1
FCRL2	1563674_at	0.00298	8.23e-06	2.5223	Fc receptor like 2
FN1	210495_x_at	0.0335	0.00111	3.38423	fibronectin 1
GALK1	204374_s_at	0.0213	0.000489	3.36217	galactokinase 1
GLB1L2	213713_s_at	0.0102	0.000124	4.2061	galactosidase beta 1 like 2
GOLGA2P10	223326_s_at	0.0192	0.000395	2.8102	golgin A2 pseudogene 10
GPR68	211249_at	0.0212	0.000487	3.80645	G protein-coupled receptor 68
GZMM	207460_at	0.00532	3.43e-05	2.16072	granzyme M
HCFC1	202473_x_at	0.022	0.000521	3.72753	host cell factor C1
HDAC11	219847_at	0.0277	0.00078	3.35873	histone deacetylase 11
HDAC5	202455_at	2.05e-05	3.38e-09	2.45927	histone deacetylase 5
HOOK2	218780_at	0.0175	0.00033	2.10122	hook microtubule tethering protein 2
HPX	210013_at	0.0138	0.000215	2.82178	hemopexin
HSD11B1L	228757_at	0.00853	8.12e-05	2.22159	hydroxysteroid 11-beta dehydrogenase 1 like
IDUA	205057_s_at	0.0111	0.000143	4.49302	iduronidase, alpha-L-
IGFBP2	202718_at	0.0174	0.000328	3.90832	insulin like growth factor binding protein 2
IGHD	222285_at	0.00862	8.41e-05	2.53534	immunoglobulin heavy constant delta
IGHM	212827_at	0.0164	0.000291	2.29951	immunoglobulin heavy constant mu
IGLC1	233969_at	0.0329	0.00107	3.60232	immunoglobulin lambda constant 1
IL9R	214950_at	0.0393	0.0015	2.52203	interleukin 9 receptor
INSL3	214400_at	0.0175	0.00033	2.83999	insulin like 3
IQCA1	238584_at	0.0368	0.00133	4.10888	IQ motif containing with AAA domain 1
ITGA1	1560359_at	0.0278	0.000786	5.02258	integrin subunit alpha 1
ITPKB	232499_at	0.00853	8.15e-05	2.26179	inositol-trisphosphate 3-kinase B
JAKMIP2	205889_s_at	0.0301	0.000902	5.1402	janus kinase and microtubule interacting protein 2
JRK	214692_s_at	0.012	0.000168	2.01705	Jrk helix-turn-helix protein
KCNT1	1563608_a_at	0.0232	0.000573	3.08502	potassium sodium-activated channel subfamily T member 1
KCNV1	220294_at	0.0225	0.000542	4.81792	potassium voltage-gated channel modifier subfamily V member 1
KDF1	236058_at	0.01	0.000118	4.04368	keratinocyte differentiation factor 1
KDM6B	1556066_at	0.00866	8.53e-05	3.50208	lysine demethylase 6B
KHDC3L	231474_at	0.037	0.00135	2.75691	KH domain containing 3 like, subcortical maternal complex member
KHSRP	212303_x_at	0.0297	0.000889	2.39102	KH-type splicing regulatory protein
KIF1C	209244_s_at	0.0187	0.00037	2.98632	kinesin family member 1C
KLF16	226328_at	0.035	0.00121	2.5681	Kruppel like factor 16
KRI1	227587_at	0.0057	4.05e-05	2.04595	KRI1 homolog
LENG8	224673_at	0.0338	0.00112	2.05291	leukocyte receptor cluster member 8
LINC00565	1558847_at	0.00657	5.36e-05	2.28854	long intergenic non-protein coding RNA 565
LINC00926	230648_at	0.0443	0.00185	2.33695	long intergenic non-protein coding RNA 926
LINC01101	1553385_at	0.0132	0.000201	3.44846	long intergenic non-protein coding RNA 1101
LINC01366	1559488_at	0.0191	0.000393	3.00953	long intergenic non-protein coding RNA 1366
LMF1	219135_s_at	0.0105	0.000132	2.83536	lipase maturation factor 1
LMF2	212682_s_at	0.00262	5.3e-06	2.5427	lipase maturation factor 2
LOC100133315	232586_x_at	0.0453	0.00192	2.06026	transient receptor potential cation channel, subfamily C, member 2-like
LOC100506098	227985_at	0.0334	0.0011	2.91159	uncharacterized LOC100506098
LOC100506207	242382_at	0.0405	0.00158	3.40919	uncharacterized LOC100506207
LOC100507353	210770_s_at	0.000533	1.85e-07	6.44561	uncharacterized LOC100507353
LOC100996792	207667_s_at	0.00373	1.79e-05	2.04527	dual specificity mitogen-activated protein kinase kinase 3
LOC101928973	1561045_a_at	0.0107	0.000135	3.61666	uncharacterized LOC101928973
LOC101929115	220546_at	0.0386	0.00145	5.23534	uncharacterized LOC101929115
LOC101929497	1554224_at	0.0363	0.00129	2.13397	uncharacterized LOC101929497
LOC101930112	202104_s_at	0.000786	3.45e-07	2.15691	uncharacterized LOC101930112
LOC102724426	244192_x_at	0.0199	0.000421	2.62132	Sjoegren syndrome nuclear autoantigen 1 homolog
LOC102724851	236353_at	0.0295	0.000875	2.27273	uncharacterized LOC102724851
LOC102724965	239011_at	0.00333	1.08e-05	4.65652	collagen alpha-2(I) chain-like
LOC374890	1556405_s_at	0.0428	0.00175	2.69678	uncharacterized LOC374890
LOC728743	225907_at	0.0131	0.000198	3.70932	zinc finger protein pseudogene
LPAR2	206722_s_at	0.00298	8.31e-06	2.30635	lysophosphatidic acid receptor 2
LPCAT4	239609_s_at	0.00575	4.24e-05	2.18924	lysophosphatidylcholine acyltransferase 4
LPL	203548_s_at	0.0325	0.00104	3.15941	lipoprotein lipase
LRRC45	226253_at	0.0274	0.000764	2.2632	leucine rich repeat containing 45
LRRC59	1569371_at	0.035	0.00121	2.37172	leucine rich repeat containing 59
LRRC61	218907_s_at	0.0239	0.0006	2.76352	leucine rich repeat containing 61
LTBP4	204442_x_at	0.00637	5.03e-05	3.11194	latent transforming growth factor beta binding protein 4
MAP4K1	214219_x_at	0.00343	1.3e-05	2.01636	mitogen-activated protein kinase kinase kinase kinase 1
MAST4	210958_s_at	0.0425	0.00173	2.36683	microtubule associated serine/threonine kinase family member 4
MCM4	222037_at	0.0477	0.00209	3.62132	minichromosome maintenance complex component 4
MDK	209035_at	0.0479	0.00211	3.00497	midkine (neurite growth-promoting factor 2)
MED16	221418_s_at	0.00117	9.66e-07	2.47803	mediator complex subunit 16
MED28	235105_at	0.0314	0.000972	2.93633	mediator complex subunit 28
MFGE8	210605_s_at	0.00542	3.58e-05	2.20487	milk fat globule-EGF factor 8 protein
MGEA5	223494_at	0.0267	0.000731	2.01774	meningioma expressed antigen 5 (hyaluronidase)
MICAL3	212715_s_at	0.0026	4.34e-06	2.57808	microtubule associated monooxygenase, calponin and LIM domain containing 3
MIR1306	219811_at	0.0119	0.000165	2.26538	microRNA 1306
MIR675	224646_x_at	0.0162	0.000286	9.6469	microRNA 675
MSI2	225238_at	0.035	0.00121	3.80646	musashi RNA binding protein 2
MUC20	226622_at	0.035	0.00121	2.25795	mucin 20, cell surface associated
MYEF2	222771_s_at	0.0445	0.00187	2.00048	myelin expression factor 2
MYL9	201058_s_at	0.0345	0.00116	9.51272	myosin light chain 9
MYO15B	219173_at	0.00437	2.39e-05	2.37893	myosin XVB
MZB1	223565_at	0.0258	0.000684	2.65502	marginal zone B and B1 cell specific protein
NAA40	222369_at	0.0219	0.000518	2.21568	N(alpha)-acetyltransferase 40, NatD catalytic subunit
NCOA5	225145_at	0.00257	4.04e-06	2.09294	nuclear receptor coactivator 5
NCOR2	215205_x_at	0.0214	0.000494	3.29627	nuclear receptor corepressor 2
NDOR1	227739_at	0.0143	0.000233	2.22618	NADPH dependent diflavin oxidoreductase 1
NEURL4	226703_at	0.00355	1.46e-05	2.3511	neuralized E3 ubiquitin protein ligase 4
NOC4L	218860_at	0.0403	0.00156	2.17543	nucleolar complex associated 4 homolog
NPAS2	205459_s_at	0.0307	0.000943	3.88553	neuronal PAS domain protein 2
NPRL2	210373_at	0.029	0.000851	3.54215	NPR2-like, GATOR1 complex subunit
NPRL3	229122_x_at	0.0133	0.000202	2.88342	NPR3 like, GATOR1 complex subunit
NR1I3	1570188_at	0.00595	4.5e-05	4.21332	nuclear receptor subfamily 1 group I member 3
ODF2	225617_at	0.00117	9.73e-07	2.01515	outer dense fiber of sperm tails 2
OLFM3	1554526_at	0.0143	0.000234	4.07828	olfactomedin 3
ORMDL3	235136_at	0.0085	8.07e-05	2.04353	ORMDL sphingolipid biosynthesis regulator 3
OVCH1-AS1	240818_at	0.00605	4.62e-05	4.55459	OVCH1 antisense RNA 1
OVOL1	206604_at	0.0127	0.000187	4.57	ovo like transcriptional repressor 1
PBRM1	232613_at	0.0496	0.00223	2.01513	polybromo 1
PCDHGA11	211877_s_at	0.0398	0.00153	4.02341	protocadherin gamma subfamily A, 11
PDGFRB	202273_at	0.0259	0.000691	2.27245	platelet derived growth factor receptor beta
PERM1	224501_at	0.0324	0.00104	2.04969	PPARGC1 and ESRR induced regulator, muscle 1
PEX16	221603_at	0.043	0.00176	2.75056	peroxisomal biogenesis factor 16
PEX6	204545_at	0.0447	0.00189	3.00506	peroxisomal biogenesis factor 6
PHYKPL	226783_at	0.0138	0.000217	2.05565	5-phosphohydroxy-L-lysine phospho-lyase
PIDD1	221640_s_at	0.00338	1.16e-05	2.69473	p53-induced death domain protein 1
PIK3R3	211580_s_at	0.00373	1.78e-05	5.5113	phosphoinositide-3-kinase regulatory subunit 3
PIM2	204269_at	0.000539	2.17e-07	2.29066	Pim-2 proto-oncogene, serine/threonine kinase
PLEKHF1	219566_at	0.0185	0.000364	2.2336	pleckstrin homology and FYVE domain containing 1
PLEKHG1	226122_at	0.00866	8.55e-05	2.21857	pleckstrin homology and RhoGEF domain containing G1
PLEKHG2	225979_at	0.0132	0.0002	4.06173	pleckstrin homology and RhoGEF domain containing G2
POLR2J2	228823_at	0.00689	5.77e-05	2.34935	RNA polymerase II subunit J2
PPP1R9B	225124_at	0.0138	0.000216	2.63195	protein phosphatase 1 regulatory subunit 9B
PRICKLE1	232811_x_at	0.0104	0.000128	2.35659	prickle planar cell polarity protein 1
PRPF4B	237093_at	0.0144	0.000236	3.73161	pre-mRNA processing factor 4B
PRR35	1553826_a_at	0.012	0.000169	2.54924	proline rich 35
PRR5	219168_s_at	0.00925	9.8e-05	2.1964	proline rich 5
PRR5-ARHGAP8	37117_at	0.0273	0.000755	2.01037	PRR5-ARHGAP8 readthrough
PSMD5-AS1	1555892_s_at	0.021	0.000475	2.74764	PSMD5 antisense RNA 1 (head to head)
PTMS	218044_x_at	0.0469	0.00203	2.49401	parathymosin
PXN-AS1	227332_at	0.0463	0.002	3.32822	PXN antisense RNA 1
RAB5C	201140_s_at	0.00569	3.94e-05	2.013	RAB5C, member RAS oncogene family
RBFOX2	216215_s_at	0.0175	0.000329	2.4995	RNA binding protein, fox-1 homolog 2
RRP12	216913_s_at	0.00355	1.49e-05	2.07275	ribosomal RNA processing 12 homolog
SAFB	201747_s_at	0.00261	5.09e-06	2.13038	scaffold attachment factor B
SAFB2	203280_at	0.00515	3.2e-05	3.0221	scaffold attachment factor B2
SAP25	37796_at	0.0105	0.00013	2.1886	Sin3A associated protein 25
SBK1	226549_at	0.00542	3.6e-05	2.03815	SH3 domain binding kinase 1
SELO	233167_at	0.0098	0.000114	2.13124	selenoprotein O
SEPT5-GP1BB	209767_s_at	0.0344	0.00115	3.5276	SEPT5-GP1BB readthrough
SESN2	223196_s_at	0.0138	0.000216	2.03989	sestrin 2
SGSM2	212319_at	0.01	0.000118	2.06211	small G protein signaling modulator 2
SH3BP2	209370_s_at	0.0023	2.85e-06	2.08344	SH3 domain binding protein 2
SH3GLB2	224432_at	0.0474	0.00207	2.54273	SH3 domain containing GRB2 like endophilin B2
SHC3	229824_at	0.00337	1.13e-05	4.43821	SHC adaptor protein 3
SIRPG	234742_at	0.0229	0.000558	2.45122	signal regulatory protein gamma
SIRT4	220047_at	0.024	0.000605	3.36735	sirtuin 4
SLAIN2	233874_at	0.0274	0.000764	2.42719	SLAIN motif family member 2
SLC38A7	218727_at	0.00662	5.41e-05	2.34176	solute carrier family 38 member 7
SLC6A16	1569940_at	0.0285	0.000822	2.31137	solute carrier family 6 member 16
SMARCA4	214360_at	0.0148	0.000248	2.9886	SWI/SNF related, matrix associated, actin dependent regulator of chromatin, subfamily a, member 4
SNHG4	1565325_at	0.0407	0.00161	4.54551	small nucleolar RNA host gene 4
SNORA11E	223313_s_at	0.00163	1.52e-06	5.53481	small nucleolar RNA, H/ACA box 11E
SOBP	234098_at	0.0149	0.000251	4.71601	sine oculis binding protein homolog
SOX13	209736_at	0.029	0.00085	3.05778	SRY-box 13
SPDEF	220192_x_at	0.0387	0.00145	3.18034	SAM pointed domain containing ETS transcription factor
SPTBN1	200672_x_at	0.00277	6.72e-06	2.13374	spectrin beta, non-erythrocytic 1
SRCAP	1552630_a_at	8.18e-05	1.73e-08	6.92959	Snf2-related CREBBP activator protein
SRRM2	207435_s_at	0.00947	0.000105	2.2383	serine/arginine repetitive matrix 2
ST14	202005_at	0.0423	0.00171	2.06486	suppression of tumorigenicity 14
STK11	204292_x_at	0.00248	3.44e-06	6.8198	serine/threonine kinase 11
SV2A	203069_at	0.0326	0.00105	4.91797	synaptic vesicle glycoprotein 2A
SYNJ2	216182_at	0.0389	0.00147	2.26118	synaptojanin 2
SYNM	212730_at	0.0206	0.000459	2.13503	synemin
TAF6L	213211_s_at	0.0453	0.00193	2.61928	TATA-box binding protein associated factor 6 like
TCL1A	209995_s_at	0.0191	0.000391	2.18128	T-cell leukemia/lymphoma 1A
TEF	225840_at	0.00117	9.83e-07	2.0936	TEF, PAR bZIP transcription factor
TFR2	210215_at	0.00748	6.48e-05	2.70004	transferrin receptor 2
THRAP3	217847_s_at	0.0163	0.000287	3.61582	thyroid hormone receptor associated protein 3
TJAP1	221857_s_at	0.0023	2.9e-06	3.22356	tight junction associated protein 1
TLX2	207410_s_at	0.035	0.00121	3.21071	T-cell leukemia homeobox 2
TM7SF2	210130_s_at	0.0405	0.00158	2.32714	transmembrane 7 superfamily member 2
TMEM110-MUSTN1	227127_at	0.0483	0.00214	3.71126	TMEM110-MUSTN1 readthrough
TMEM55B	225287_s_at	0.00106	6.2e-07	2.00531	transmembrane protein 55B
TMPRSS13	223659_at	0.0469	0.00204	3.21418	transmembrane protease, serine 13
TOP3B	213660_s_at	0.0153	0.000261	2.00646	topoisomerase (DNA) III beta
TRO	211700_s_at	0.00956	0.000108	4.40275	trophinin
TSC22D4	1554501_at	0.0256	0.000669	2.12319	TSC22 domain family member 4
TSPOAP1	205839_s_at	0.00304	8.78e-06	2.7479	TSPO associated protein 1
TTC23	240716_at	0.0489	0.00217	3.82439	tetratricopeptide repeat domain 23
TTC38	218272_at	0.0388	0.00146	2.00339	tetratricopeptide repeat domain 38
TTTY8B	224143_at	0.0265	0.000725	3.65803	testis-specific transcript, Y-linked 8B (non-protein coding)
TUBGCP6	225758_s_at	0.0026	4.98e-06	2.06377	tubulin gamma complex associated protein 6
TULP3	221964_at	0.022	0.000522	3.5571	tubby like protein 3
UAP1L1	214755_at	0.00494	2.96e-05	2.30667	UDP-N-acetylglucosamine pyrophosphorylase 1 like 1
UBE2O	218141_at	0.00444	2.48e-05	2.80076	ubiquitin conjugating enzyme E2 O
UBE2T	223229_at	0.0197	0.000412	5.01817	ubiquitin conjugating enzyme E2 T
UCHL1	201387_s_at	0.035	0.0012	4.0136	ubiquitin C-terminal hydrolase L1
WRAP53	220258_s_at	0.0381	0.00141	2.35672	WD repeat containing antisense to TP53
YBX2	219704_at	0.0132	0.000198	2.80291	Y-box binding protein 2
ZCWPW1	220618_s_at	0.0098	0.000114	3.42546	zinc finger CW-type and PWWP domain containing 1
ZFP36L1	211965_at	0.0197	0.000416	2.45544	ZFP36 ring finger protein like 1
ZMIZ2	221525_at	0.0281	0.000804	2.79327	zinc finger MIZ-type containing 2
ZNF208	1568646_x_at	0.0389	0.00147	4.71828	zinc finger protein 208
ZNF687	234924_s_at	0.00359	1.6e-05	3.00081	zinc finger protein 687
ZNF76	207494_s_at	0.0102	0.000124	2.45239	zinc finger protein 76
ZNF777	226983_at	0.0272	0.000752	2.96648	zinc finger protein 777
Down regulated genes
ACTR2	200727_s_at	0.0423	0.0017	0.494722	ARP2 actin related protein 2 homolog
ADAM20	207422_at	0.00557	3.77e-05	0.272506	ADAM metallopeptidase domain 20
AFF3	205734_s_at	0.0428	0.00174	0.302629	AF4/FMR2 family member 3
AGFG1	213926_s_at	0.00337	1.13e-05	0.417432	ArfGAP with FG repeats 1
AHNAK	235281_x_at	0.0274	0.000759	0.227295	AHNAK nucleoprotein
AKAP17A	228447_at	0.035	0.0012	0.459391	A-kinase anchoring protein 17A
ALG13	232435_at	0.0384	0.00144	0.429115	ALG13, UDP-N-acetylglucosaminyltransferase subunit
AMN	220989_s_at	0.0479	0.0021	0.353503	amnion associated transmembrane protein
ANKRD50	236189_at	0.0191	0.000391	0.303755	ankyrin repeat domain 50
ANPEP	202888_s_at	0.0235	0.000586	0.392196	alanyl aminopeptidase, membrane
AP1S2	203299_s_at	0.0026	4.95e-06	0.389774	adaptor related protein complex 1 sigma 2 subunit
ARSD	232423_at	0.00434	2.34e-05	0.396698	arylsulfatase D
ASMTL	36553_at	0.00035	1.02e-07	0.492293	acetylserotonin O-methyltransferase-like
ATAD3C	240210_at	0.0405	0.00158	0.416311	ATPase family, AAA domain containing 3C
ATP11B	238811_at	0.00343	1.32e-05	0.375535	ATPase phospholipid transporting 11B (putative)
ATRX	211022_s_at	0.0132	0.000199	0.45017	ATRX, chromatin remodeler
AZGP1P1	217014_s_at	0.00948	0.000106	0.250908	alpha-2-glycoprotein 1, zinc-binding pseudogene 1
B3GAT2	239144_at	0.00713	6.1e-05	0.461848	beta-1,3-glucuronyltransferase 2
B3GNT5	225612_s_at	0.00863	8.44e-05	0.488412	UDP-GlcNAc:betaGal beta-1,3-N-acetylglucosaminyltransferase 5
B3GNT7	1555962_at	0.0203	0.000443	0.324066	UDP-GlcNAc:betaGal beta-1,3-N-acetylglucosaminyltransferase 7
BCL2L14	234191_at	0.00359	1.62e-05	0.356555	BCL2 like 14
BID	204493_at	0.00338	1.15e-05	0.495615	BH3 interacting domain death agonist
BLVRA	203773_x_at	0.0231	0.000568	0.472299	biliverdin reductase A
BMS1P6	1560047_s_at	0.0349	0.0012	0.332405	BMS1, ribosome biogenesis factor pseudogene 6
BTBD19	238102_s_at	0.0266	0.000727	0.274611	BTB domain containing 19
C17orf51	238166_s_at	0.0348	0.00118	0.232271	chromosome 17 open reading frame 51
C1QTNF1-AS1	237313_at	0.0469	0.00204	0.285479	C1QTNF1 antisense RNA 1
C3AR1	209906_at	0.0137	0.000213	0.439643	complement component 3a receptor 1
C3orf36	221175_at	0.008	7.22e-05	0.22728	chromosome 3 open reading frame 36
C4orf3	224605_at	0.0117	0.000159	0.488816	chromosome 4 open reading frame 3
CAND1.11	209491_s_at	0.0401	0.00155	0.424434	uncharacterized LOC100130460
CARD16	1552703_s_at	0.00477	2.82e-05	0.487948	caspase recruitment domain family member 16
CCDC163	236900_x_at	0.0371	0.00135	0.333369	coiled-coil domain containing 163
CD200R1	1552875_a_at	0.0425	0.00173	0.214018	CD200 receptor 1
CD58	216942_s_at	0.0393	0.0015	0.469161	CD58 molecule
CD86	210895_s_at	0.00903	9.22e-05	0.4951	CD86 molecule
CD99	201028_s_at	0.00358	1.57e-05	0.485087	CD99 molecule
CDC27	217878_s_at	0.000108	2.56e-08	0.394475	cell division cycle 27
CDH1	201131_s_at	0.0449	0.00191	0.297637	cadherin 1
CDK1	231534_at	0.012	0.000166	0.244624	cyclin dependent kinase 1
CEP57L1	243118_at	0.0183	0.000355	0.313033	centrosomal protein 57 like 1
CFLAR	210564_x_at	0.00815	7.53e-05	0.498075	CASP8 and FADD like apoptosis regulator
CFLAR-AS1	1556924_at	0.0456	0.00195	0.375592	CFLAR antisense RNA 1
CGB1	214471_x_at	0.0257	0.000679	0.273911	chorionic gonadotropin beta subunit 1
CHD9	235388_at	0.00823	7.66e-05	0.33513	chromodomain helicase DNA binding protein 9
CLEC4E	222934_s_at	0.00297	7.91e-06	0.45389	C-type lectin domain family 4 member E
CLEC5A	219890_at	0.00925	9.82e-05	0.435456	C-type lectin domain family 5 member A
CNBD2	1552687_a_at	0.035	0.00121	0.272197	cyclic nucleotide binding domain containing 2
CPED1	220032_at	0.0037	1.75e-05	0.471879	cadherin like and PC-esterase domain containing 1
CRLS1	226937_at	0.00649	5.23e-05	0.289638	cardiolipin synthase 1
CRYZL1	1554767_s_at	0.01	0.000118	0.467528	crystallin zeta like 1
CSF2RA	210340_s_at	0.000539	2.09e-07	0.351013	colony stimulating factor 2 receptor alpha subunit
CSGALNACT2	239077_at	0.0118	0.000161	0.330853	chondroitin sulfate N-acetylgalactosaminyltransferase 2
CXorf38	230532_at	0.00034	8.99e-08	0.3602	chromosome X open reading frame 38
DDX3Y	1570359_at	0.049	0.00219	0.410282	DEAD-box helicase 3, Y-linked
DEFB108B	1561165_a_at	0.0234	0.000579	0.314368	defensin beta 108B
DEFB132	243311_at	0.0452	0.00192	0.282935	defensin beta 132
DHRSX	225503_at	0.00605	4.62e-05	0.214016	dehydrogenase/reductase X-linked
DHX9	212107_s_at	0.0278	0.000784	0.484085	DEAH-box helicase 9
DISC1	233207_at	0.0462	0.00198	0.487546	disrupted in schizophrenia 1
DNM1L	237797_at	0.0205	0.000453	0.152919	dynamin 1 like
DOCK7	237470_at	0.0425	0.00172	0.247352	dedicator of cytokinesis 7
DSE	218854_at	0.00953	0.000107	0.466684	dermatan sulfate epimerase
DUX4L24	216473_x_at	0.0389	0.00147	0.344602	double homeobox 4 like 24
EIF1AX	201017_at	0.00557	3.76e-05	0.447471	eukaryotic translation initiation factor 1A, X-linked
EMSY	234669_x_at	0.0281	0.000806	0.312063	EMSY, BRCA2 interacting transcriptional repressor
EPB41L4B	223859_at	0.0291	0.000857	0.26388	erythrocyte membrane protein band 4.1 like 4B
EPHA4	238671_at	0.0286	0.000835	0.434529	EPH receptor A4
EPRS	200841_s_at	0.00592	4.44e-05	0.388962	glutamyl-prolyl-tRNA synthetase
ERC1	1555294_a_at	0.00375	1.83e-05	0.410095	ELKS/RAB6-interacting/CAST family member 1
EREG	205767_at	0.00473	2.78e-05	0.323784	epiregulin
ERLIN1	202444_s_at	0.0385	0.00144	0.437135	ER lipid raft associated 1
ETS2	201328_at	0.0187	0.000368	0.48182	ETS proto-oncogene 2, transcription factor
FAM221B	240871_at	0.0208	0.000465	0.296106	family with sequence similarity 221 member B
FAM231D	235186_at	0.0406	0.00159	0.354092	family with sequence similarity 231 member D
FCGR2A	203561_at	0.00277	6.38e-06	0.49435	Fc fragment of IgG receptor IIa
FCGR2C	1565674_at	0.0259	0.000689	0.400862	Fc fragment of IgG receptor IIc (gene/pseudogene)
FILIP1	1556325_at	0.00475	2.8e-05	0.111638	filamin A interacting protein 1
FKBP15	76897_s_at	0.00631	4.97e-05	0.27726	FK506 binding protein 15
FKBP5	204560_at	0.0276	0.000775	0.402802	FK506 binding protein 5
FLJ10038	205511_at	0.0219	0.000515	0.487933	uncharacterized protein FLJ10038
FMO5	215300_s_at	0.0192	0.000394	0.394727	flavin containing monooxygenase 5
FOXK1	236011_at	0.0489	0.00218	0.336832	forkhead box K1
FOXN3	229652_s_at	0.0138	0.000219	0.259385	forkhead box N3
FOXRED2	233250_x_at	0.00918	9.49e-05	0.275117	FAD dependent oxidoreductase domain containing 2
FPR3	214560_at	0.0112	0.000146	0.240212	formyl peptide receptor 3
FRG1JP	240246_at	0.0161	0.000283	0.357643	FSHD region gene 1 family member J, pseudogene
FXR1	201635_s_at	0.00298	8.27e-06	0.383254	FMR1 autosomal homolog 1
GCC1	243306_s_at	0.0496	0.00223	0.220614	GRIP and coiled-coil domain containing 1
GLIPR1	204222_s_at	0.00968	0.000111	0.450033	GLI pathogenesis related 1
GPR22	221288_at	0.0418	0.00168	0.208539	G protein-coupled receptor 22
GUSBP3	215043_s_at	0.0473	0.00206	0.450412	glucuronidase, beta pseudogene 3
HADHA	208629_s_at	0.0026	4.86e-06	0.394367	hydroxyacyl-CoA dehydrogenase/3-ketoacyl-CoA thiolase/enoyl-CoA hydratase (trifunctional protein), alpha subunit
HECTD1	1557100_s_at	0.00816	7.55e-05	0.476758	HECT domain E3 ubiquitin protein ligase 1
HES1	203394_s_at	0.0319	0.001	0.461277	hes family bHLH transcription factor 1
HS6ST1	206997_s_at	0.0484	0.00214	0.374158	heparan sulfate 6-O-sulfotransferase 1
HSD17B12	1554122_a_at	0.0285	0.000827	0.254615	hydroxysteroid 17-beta dehydrogenase 12
IL13RA1	201888_s_at	0.00343	1.25e-05	0.44456	interleukin 13 receptor subunit alpha 1
IL1R2	205403_at	0.0199	0.000424	0.348881	interleukin 1 receptor type 2
IL6R	217489_s_at	0.0333	0.00109	0.340193	interleukin 6 receptor
INE1	207252_at	0.0103	0.000126	0.308136	inactivation escape 1 (non-protein coding)
INO80D	231152_at	0.00542	3.59e-05	0.295247	INO80 complex subunit D
IQGAP1	213446_s_at	0.00248	3.41e-06	0.374687	IQ motif containing GTPase activating protein 1
IRF6	1552478_a_at	0.0285	0.000823	0.335983	interferon regulatory factor 6
IRS2	209185_s_at	0.0243	0.000617	0.425952	insulin receptor substrate 2
ITPK1-AS1	1563524_a_at	0.043	0.00176	0.34383	ITPK1 antisense RNA 1
ITPRIPL2	227514_at	0.0229	0.000559	0.490135	inositol 1,4,5-trisphosphate receptor interacting protein like 2
JAK1	1552611_a_at	0.013	0.000195	0.475825	Janus kinase 1
JMJD1C	241661_at	0.00833	7.85e-05	0.382403	jumonji domain containing 1C
KDM6A	203990_s_at	0.00448	2.52e-05	0.488031	lysine demethylase 6A
KIAA0754	239009_at	0.0404	0.00157	0.338123	KIAA0754
KIAA1033	215936_s_at	0.00277	6.39e-06	0.421344	KIAA1033
KIAA1211L	228067_at	0.0442	0.00184	0.330642	KIAA1211 like
KMT2C	1557158_s_at	0.0113	0.000149	0.428671	lysine methyltransferase 2C
KYNU	210663_s_at	0.0182	0.000351	0.456213	kynureninase
LACTB	1552485_at	0.0443	0.00185	0.435985	lactamase beta
LINC01091	1563462_at	0.0346	0.00116	0.311565	long intergenic non-protein coding RNA 1091
LNX1	223611_s_at	0.0142	0.000229	0.487373	ligand of numb-protein X 1
LOC100129034	244823_at	0.0369	0.00134	0.3329	uncharacterized LOC100129034
LOC100287728	230583_s_at	0.0331	0.00108	0.332891	uncharacterized LOC100287728
LOC100289090	1556839_s_at	0.00541	3.54e-05	0.427582	uncharacterized LOC100289090
LOC101927069	1560169_at	0.0471	0.00205	0.217446	uncharacterized LOC101927069
LOC101927211	1561033_at	0.0462	0.00199	0.308827	uncharacterized LOC101927211
LOC101928000	236611_at	0.0462	0.00198	0.499395	uncharacterized LOC101928000
LOC101929518	1561197_at	0.0199	0.00043	0.268367	uncharacterized LOC101929518
LOC101929740	214878_at	0.00402	2.03e-05	0.428034	zinc finger protein 761-like
LOC101930114	237154_at	0.00933	0.000102	0.421819	uncharacterized LOC101930114
LOC102723809	244270_at	0.0443	0.00185	0.310535	uncharacterized LOC102723809
LOC389834	242577_at	0.0191	0.000388	0.211249	ankyrin repeat domain 57 pseudogene
LYST	215415_s_at	0.0355	0.00125	0.469781	lysosomal trafficking regulator
MAGEA4	214254_at	0.0424	0.00172	0.228568	MAGE family member A4
MAK	220302_at	0.029	0.000847	0.449004	male germ cell associated kinase
MALSU1	244641_at	0.0056	3.81e-05	0.347927	mitochondrial assembly of ribosomal large subunit 1
MAN1A2	217282_at	0.00285	7.05e-06	0.288886	mannosidase alpha class 1A member 2
MAP4	200835_s_at	0.0115	0.000153	0.380496	microtubule associated protein 4
MCHR2-AS1	1561437_at	0.0312	0.000963	0.200083	MCHR2 antisense RNA 1
MDFIC	239172_x_at	0.0381	0.00142	0.445842	MyoD family inhibitor domain containing
METTL7A	209703_x_at	0.0199	0.000425	0.395011	methyltransferase like 7A
MEX3D	222042_x_at	0.0346	0.00116	0.480375	mex-3 RNA binding family member D
MILR1	217513_at	0.0121	0.00017	0.491064	mast cell immunoglobulin like receptor 1
MMP28	239273_s_at	0.00444	2.45e-05	0.259062	matrix metallopeptidase 28
MS4A6A	230550_at	0.00355	1.42e-05	0.468892	membrane spanning 4-domains A6A
MTHFR	217071_s_at	0.0364	0.0013	0.278545	methylenetetrahydrofolate reductase (NAD(P)H)
MTSS1L	213978_at	0.0364	0.0013	0.432049	metastasis suppressor 1 like
MUC4	235055_x_at	0.0172	0.000319	0.437244	mucin 4, cell surface associated
MYLPF	205163_at	0.00358	1.53e-05	0.196819	myosin light chain, phosphorylatable, fast skeletal muscle
NAG18	210496_at	0.0225	0.000544	0.221091	NAG18 mRNA
NAIP	238446_at	0.0165	0.000294	0.363132	NLR family apoptosis inhibitory protein
NAMPT	217739_s_at	0.0244	0.000618	0.46884	nicotinamide phosphoribosyltransferase
NBAT1	241670_x_at	0.0211	0.000479	0.295374	neuroblastoma associated transcript 1
NDUFS1	239268_at	0.00703	6e-05	0.207498	NADH:ubiquinone oxidoreductase core subunit S1
NFATC1	210161_at	0.00699	5.95e-05	0.22751	nuclear factor of activated T-cells 1
NLRC4	1552554_a_at	0.026	0.000692	0.231234	NLR family CARD domain containing 4
NMNAT3	243738_at	0.0462	0.00198	0.350966	nicotinamide nucleotide adenylyltransferase 3
NOL6	232566_at	0.0489	0.00218	0.268783	nucleolar protein 6
NPC1	238873_at	0.0259	0.000686	0.303162	NPC intracellular cholesterol transporter 1
NSMAF	240056_at	0.00551	3.71e-05	0.280991	neutral sphingomyelinase activation associated factor
NXPE3	235030_at	0.00697	5.92e-05	0.357443	neurexophilin and PC-esterase domain family member 3
OGG1	215272_at	0.0392	0.0015	0.259003	8-oxoguanine DNA glycosylase
OLFM1	205591_at	0.0407	0.0016	0.284291	olfactomedin 1
PHACTR1	213638_at	0.00358	1.55e-05	0.387894	phosphatase and actin regulator 1
PHACTR2	244774_at	0.0172	0.000319	0.308281	phosphatase and actin regulator 2
PICALM	203134_at	0.0129	0.000191	0.38576	phosphatidylinositol binding clathrin assembly protein
PLSCR1	202430_s_at	0.00829	7.77e-05	0.437908	phospholipid scramblase 1
PLXDC2	236297_at	0.00933	0.000101	0.490865	plexin domain containing 2
PLXNC1	206471_s_at	0.01	0.000118	0.361591	plexin C1
PMP22	210139_s_at	0.00402	2.04e-05	0.325013	peripheral myelin protein 22
PRIM2B	215709_at	0.0364	0.0013	0.346363	primase (DNA) subunit 2 pseudogene
PRKD1	217705_at	0.0349	0.00119	0.191252	protein kinase D1
PSPC1	222611_s_at	0.0448	0.0019	0.458984	paraspeckle component 1
PTBP3	224618_at	0.0157	0.000271	0.460319	polypyrimidine tract binding protein 3
PTENP1	217494_s_at	0.0441	0.00183	0.294861	phosphatase and tensin homolog pseudogene 1
PTPN12	216915_s_at	0.0306	0.000939	0.462975	protein tyrosine phosphatase, non-receptor type 12
RBAK	1553122_s_at	0.0349	0.00119	0.47769	RB associated KRAB zinc finger
RBMS3-AS3	237329_at	0.035	0.00121	0.311302	RBMS3 antisense RNA 3
RIOK3	202131_s_at	0.0138	0.000218	0.480419	RIO kinase 3
RNASE4	213397_x_at	0.0418	0.00168	0.447925	ribonuclease A family member 4
RPL37A	214041_x_at	0.021	0.000474	0.361164	ribosomal protein L37a
SAMHD1	1559883_s_at	0.00657	5.35e-05	0.32324	SAM and HD domain containing deoxynucleoside triphosphate triphosphohydrolase 1
SCGB2B2	237748_at	0.0229	0.000559	0.264775	secretoglobin family 2B member 2
SCNN1A	217264_s_at	0.0206	0.000456	0.334509	sodium channel epithelial 1 alpha subunit
SETD2	220946_s_at	0.00628	4.91e-05	0.457881	SET domain containing 2
SETX	232229_at	0.0368	0.00133	0.461837	senataxin
SGMS2	242963_at	0.0184	0.000361	0.257359	sphingomyelin synthase 2
SHOX2	208443_x_at	0.0276	0.000775	0.280468	short stature homeobox 2
SLC10A1	207185_at	0.0467	0.00202	0.368203	solute carrier family 10 member 1
SLC25A6	212826_s_at	5.97e-06	7.64e-10	0.376219	solute carrier family 25 member 6
SLC6A9	207043_s_at	0.0312	0.00096	0.408431	solute carrier family 6 member 9
SMC1A	1555677_s_at	0.00203	2.25e-06	0.325764	structural maintenance of chromosomes 1A
SON	201085_s_at	0.00667	5.48e-05	0.449549	SON DNA binding protein
SPRR1A	213796_at	0.0301	0.000909	0.49774	small proline rich protein 1A
SSFA2	236207_at	0.00956	0.000108	0.366991	sperm specific antigen 2
SSR3	237817_at	0.0416	0.00166	0.449738	signal sequence receptor subunit 3
STRIP2	1555292_at	0.021	0.000475	0.256075	striatin interacting protein 2
STS	203768_s_at	0.0491	0.00219	0.461012	steroid sulfatase (microsomal), isozyme S
SUPT16H	233827_s_at	0.0478	0.0021	0.488227	SPT16 homolog, facilitates chromatin remodeling subunit
SV2C	1562372_at	0.0418	0.00167	0.320529	synaptic vesicle glycoprotein 2C
SYNC	221276_s_at	0.00829	7.78e-05	0.356982	syncoilin, intermediate filament protein
TACR1	208048_at	0.0206	0.000457	0.41533	tachykinin receptor 1
TAGAP	1552541_at	0.0483	0.00213	0.401429	T-cell activation RhoGTPase activating protein
TAOK1	227454_at	0.00355	1.49e-05	0.437537	TAO kinase 1
TBX5-AS1	239919_at	0.0133	0.000204	0.217559	TBX5 antisense RNA 1
TET2	235461_at	0.00697	5.93e-05	0.479325	tet methylcytosine dioxygenase 2
THY1	208850_s_at	0.0117	0.000158	0.284745	Thy-1 cell surface antigen
TIA1	1554890_a_at	0.00862	8.4e-05	0.461295	TIA1 cytotoxic granule-associated RNA binding protein
TMC5	240303_at	0.0246	0.00063	0.26217	transmembrane channel like 5
TMEM177	237506_at	0.0325	0.00104	0.465224	transmembrane protein 177
TNPO1	243324_x_at	0.0249	0.000639	0.333561	transportin 1
TOB1	228834_at	0.0321	0.00101	0.405585	transducer of ERBB2, 1
TOP1	208900_s_at	0.00406	2.06e-05	0.451633	topoisomerase (DNA) I
TPP2	1569857_s_at	0.0026	4.23e-06	0.428088	tripeptidyl peptidase 2
TRIM55	232721_at	0.028	0.000793	0.248487	tripartite motif containing 55
TRIQK	225600_at	0.0303	0.00092	0.498297	triple QxxK/R motif containing
TRPA1	217590_s_at	0.0306	0.000939	0.411723	transient receptor potential cation channel subfamily A member 1
TSIX	231592_at	8.18e-05	1.8e-08	0.0494721	TSIX transcript, XIST antisense RNA
TTBK2	1554295_x_at	0.0256	0.000672	0.291059	tau tubulin kinase 2
TTC37	1554029_a_at	0.0448	0.0019	0.470957	tetratricopeptide repeat domain 37
TTC3P1	1569472_s_at	0.0187	0.000372	0.483303	tetratricopeptide repeat domain 3 pseudogene 1
UGT2B28	211682_x_at	0.0442	0.00183	0.373749	UDP glucuronosyltransferase family 2 member B28
UPP2	231376_at	0.0262	0.000705	0.257456	uridine phosphorylase 2
USP10	209136_s_at	0.00297	8.02e-06	0.465511	ubiquitin specific peptidase 10
VNN1	205844_at	0.0215	0.000499	0.429437	vanin 1
VPS13B	1553852_at	0.0346	0.00116	0.380814	vacuolar protein sorting 13 homolog B
VPS35	222387_s_at	0.00824	7.69e-05	0.392631	VPS35 retromer complex component
VPS53	1559109_a_at	0.028	0.000798	0.310815	VPS53, GARP complex subunit
WBP2NL	1552514_at	0.0434	0.00179	0.330497	WBP2 N-terminal like
WWC2	218775_s_at	0.023	0.000562	0.432226	WW and C2 domain containing 2
XIST	224589_at	2.64e-08	4.83e-13	0.0019457	X inactive specific transcript (non-protein coding)
ZBTB38	236557_at	0.0134	0.000206	0.444602	zinc finger and BTB domain containing 38
ZFR	213286_at	0.0051	3.11e-05	0.462789	zinc finger RNA binding protein
ZFX	207920_x_at	0.0057	4.1e-05	0.467932	zinc finger protein, X-linked
ZG16B	228058_at	0.00651	5.25e-05	0.263802	zymogen granule protein 16B
ZNF652	243495_s_at	0.0199	0.000429	0.369815	zinc finger protein 652
ZNF718	208542_x_at	0.048	0.00211	0.234071	zinc finger protein 718
