# Supplementary material for: Bioinformatic Analysis Identifies Potential Key Genes in the Pathogenesis of Turner Syndrome
Source: Front Endocrinol (Lausanne). 2020 Mar 6;11:104. doi: 10.3389/fendo.2020.00104 (PMC7069359; doi:10.3389/fendo.2020.00104)
Supplement: Supplementary file 2 [file Table_2.XLSX]

## Sheet: Sheet1
Supplemental Table 2 Tissue-specific gene expression of DEGs identified by BioGPS
Gene Symbol	Probe Set ID	Gene title	Tissue with highest expression
AGER	217046_s_at	advanced glycosylation end-product specific receptor	highest in Lung
ANK1	205391_x_at	ankyrin 1	highest in CD71+_EarlyErythroid
B3GAT1	219521_at	beta-1,3-glucuronyltransferase 1	highest in Wholebrain
			PrefrontalCortex
			Thalamus
IGFBP2	202718_at	insulin like growth factor binding protein 2	highest in Liver
MYL9	201058_s_at	myosin light chain 9	highest in Uterus
			Heart
AGFG1	213926_s_at	ArfGAP with FG repeats 1	highest in CD33+_Myeloid
BID	204493_at	BH3 interacting domain death agonist	highest in WholeBlood
			CD14+_Monocytes
			CD33+_Myeloid
CD99	201028_s_at	CD99 molecule	highest in Thymus
CDC27	217878_s_at	cell division cycle 27	highest in CD71+_EarlyErythroid
DHX9	212107_s_at	DEAH-box helicase 9	highest in CD34+
			CD105+_Endothelial
			721_B_Lymphoblasts
			BDCA4+_DentriticCells
			CD4+_Tcells
			CD8+_Tcells
			CD33+_Myeloid
EIF1AX	201016_at	eukaryotic translation initiation factor 1A, X-linked	highest in CD105+_Endothelial
			721_B_Lymphoblasts
EPRS	200841_s_at	glutamyl-prolyl-tRNA synthetase	highest in 721_B_Lymphoblasts
EREG	205767_at	epiregulin	highest in CD33+_Myeloid
			CD34+
FXR1	201635_s_at	FMR1 autosomal homolog 1	highest in 721_B_Lymphoblasts
HES1	203394_s_at	hes family bHLH transcription factor 1	highest in Retina
			Placenta
			Skin
			Prostate
IL1R2	211372_s_at	interleukin 1 receptor type 2	highest in WholeBlood
IQGAP1	213446_s_at	IQ motif containing GTPase activating protein 1	highest in CD56+_NKCells
			CD19+_Bcells
			BDCA4+_DentriticCells
			CD14+_Monocytes
			CD33+_Myeloid
KIAA1033	215936_s_at	KIAA1033	highest in CD14+_Monocytes
			CD33+_Myeloid
			721_B_Lymphoblasts
			BDCA4+_DentriticCells
			CD19+_Bcells
MYLPF	205163_at	myosin light chain, phosphorylatable, fast skeletal muscle	highest in SkeletalMuscle
			Tongue
PLXNC1	206471_s_at	plexin C1	highest in WholeBlood
SON	201085_s_at	SON DNA binding protein	highest in CD19+_Bcells
			BDCA4+_DentriticCells
			CD4+_Tcells
			CD8+_Tcells
			CD33+_Myeloid
			CD56+_NKCells
			CD14+_Monocytes
TOP1	208900_s_at	topoisomerase (DNA) I	highest in CD71+_EarlyErythroid
			CD34+
			CD105+_Endothelial
			CD33+_Myeloid
XIST	221728_x_at	X inactive specific transcript (non-protein coding)	highest in PrefrontalCortex
			Pineal_day
			721_B_Lymphoblasts
			Uterus
